# Supplementary material for: Postoperative acute exacerbation of interstitial pneumonia in pulmonary and non-pulmonary surgery: a retrospective study
Source: Respir Res. 2019 Jul 15;20:154. doi: 10.1186/s12931-019-1128-5 (PMC6631983; doi:10.1186/s12931-019-1128-5)
Supplement: Supplementary file 1 — Characteristics of patients with developing acute exacerbation of interstitial pneumonia. (XLSX 11 kb) [file 12931_2019_1128_MOESM1_ESM.xlsx]

## Sheet: Additional file 1
Additional file 1. Charactaristics of patients with developing acute exacerbation of interstitial pneumonia
Surgical site	Age	Sex	Disease	Procedure	Surgical complication	CRP (mg/dL)	Treatment	Outcome (90 days)
Pulmonary	81	M	Lung cancer	VATS LS	N/A	0.53	GC pulse	Death
Pulmonary	47	F	Pneumothorax	VATS LWR	N/A	4.46	GC pulse	Death
Pulmonary	68	M	Lung cancer	LL	N/A	0.54	GC pulse, AG	Death
Pulmonary	68	M	Pneumothorax	LWR	N/A	6.18	GC pulse, AG	Death
Pulmonary	71	M	Lung cancer	VATS LL	N/A	0.21	GC pulse, AG	Survive
Non-pulmonary	77	M	Small intestine necrosis	SBR	Sepsis	38	GC pulse, AG	Survive
Non-pulmonary	66	M	Pituitary tumor	HS	N/A	13.5	GC pulse, AG, TM	Death
Non-pulmonary	63	M	Colon cancer	CR	N/A	0.71	GC pulse, AG	Survive
Non-pulmonary	58	M	Mitral valve regurgitation	VP	Atrial fibrillation	0.16	GC pulse, AG	Survive
CRP; C-reactive protein, Outcome (90 days); outcome at 90 days from surgery, N/A; not available, VATS; video-assisted thoracic surgery, LS; lung segmentectomy, LWR; lung wedge resection, LL; lung lobectomy, SBR; small bowel resection, HS; hardy surgery, CR; colon resection, VP; valve prosthesis, GC; glucocorticoid, AG; antimicrobial agents, TM; thrombomodulin
